# Supplementary material for: Stress induced TDP-43 mobility loss independent of stress granules
Source: Nat Commun. 2022 Sep 19;13:5480. doi: 10.1038/s41467-022-32939-0 (PMC9485239; doi:10.1038/s41467-022-32939-0)
Supplement: Supplementary file 4 — Source Data [file 41467_2022_32939_MOESM4_ESM.xlsx]

## Sheet: Figure 1
		figure 1g
		norm. Expression level
		TDP-43-Halo	naive H4
		1.21	1.44
		1.33	0.81
		1.93	0.74
		2.13	0.09
		2.75	1.41
		1.15	1.5

## Sheet: Figure 2
		figure 2c							figure 2d							figure 2e
		20-40 min	40-60 min	60-80 min	80-100 min	100-120 min			20-40 min	40-60 min	60-80 min	80-100 min	100-120 min			20-40 min	40-60 min	60-80 min	80-100 min	100-120 min
		157	63	116	174	132			0.0373965	0.00931202	0.0249602	0.0340734	0.0232051			0.420382	0.412698	0.413793	0.482759	0.469697
		267	124	107	232	80			0.0638936	0.0267726	0.0360883	0.056042	0.0133516			0.516854	0.508065	0.457944	0.530172	0.375
		186	115	132	169	156			0.0404342	0.0238609	0.0374778	0.0279807	0.0297223			0.462366	0.556522	0.477273	0.526627	0.467949
		320	124	277	192	155			0.0542381	0.0399834	0.0470711	0.02504	0.0244715			0.475	0.540323	0.519856	0.583333	0.464516
		154	89	140	119	132			0.0180075	0.0220117	0.0306156	0.0169504	0.0272859			0.454545	0.47191	0.428571	0.563025	0.484848
		142	254	195	162	140			0.0188809	0.0666214	0.0411019	0.0563326	0.0309618			0.478873	0.472441	0.497436	0.567901	0.571429
		231	90	97	46	233			0.0304858	0.0243859	0.0114632	0.0118939	0.0381057			0.510823	0.511111	0.443299	0.521739	0.515021
		623	106	66	178	117			0.123039	0.0313542	0.017664	0.0589856	0.0222821			0.487961	0.584906	0.484848	0.477528	0.495726
		298	234	111	130	85			0.0351578	0.0477455	0.0208692	0.0282361	0.0179687			0.533557	0.512821	0.567568	0.415385	0.447059
		261	188	151	162	91			0.0734185	0.0528047	0.0300791	0.0299485	0.0244604			0.455939	0.441489	0.576159	0.481481	0.494505
		90	156	113	69	97			0.0293043	0.0256283	0.0193356	0.0174665	0.0152174			0.488889	0.50641	0.530973	0.434783	0.43299
		159	88	120	133	73			0.018118	0.0122034	0.0486143	0.0241895	0.00938745			0.522013	0.454545	0.483333	0.533835	0.452055
		170	130	96	70	74			0.0371298	0.0495892	0.0263452	0.0192292	0.0139097			0.5	0.430769	0.489583	0.514286	0.540541
		193	189	157	31	23			0.0323852	0.0411982	0.056831	0.00838995	0.00716534			0.502591	0.492063	0.503185	0.516129	0.608696
		92	242	155	97	33			0.0134792	0.0377925	0.0342639	0.0352727	0.00817587			0.48913	0.46281	0.554839	0.505155	0.424242
		133	132	66	107	52			0.0151254	0.0255803	0.0288733	0.026833	0.0238609			0.518797	0.424242	0.439394	0.457944	0.365385
		174	139	49	146	41			0.0711115	0.028905	0.00635094	0.0599435	0.00885533			0.511494	0.52518	0.428571	0.506849	0.487805
		154	64	131	16	18			0.0354467	0.0133879	0.0591482	0.00629684	0.00257492			0.584416	0.5	0.633588	0.3125	0.277778
		215	103	32	106	47			0.0450104	0.024754	0.00678524	0.0298935	0.00848845			0.493023	0.466019	0.53125	0.490566	0.574468
		238	220	100	38	120			0.111593	0.053429	0.0182765	0.00602935	0.0338324			0.478992	0.490909	0.46	0.631579	0.491667
		140	111	35	52	62			0.0381795	0.0271204	0.0122948	0.0130745	0.0134876			0.45	0.468468	0.371429	0.346154	0.483871
		57	107	114	108	72			0.0210942	0.0231336	0.0160932	0.0392645	0.0211482			0.438596	0.542056	0.508772	0.425926	0.513889
		80	139	283	81	72			0.0199707	0.0177792	0.142049	0.0373961	0.00985942			0.45	0.539568	0.4947	0.444444	0.5
		89	182	167	106	69			0.0156343	0.0497986	0.0219622	0.0856446	0.0350301			0.52809	0.582418	0.51497	0.481132	0.463768
			169	105	60	92				0.0288913	0.0345608	0.0138475	0.0272669				0.526627	0.457143	0.516667	0.456522
			126	121	64	109				0.0215506	0.0227094	0.0174449	0.0546052				0.515873	0.528926	0.546875	0.559633
			134	89	40	116				0.0252047	0.024242	0.0137881	0.0224217				0.559701	0.449438	0.5	0.508621
			68	59	87	74				0.0148431	0.00954592	0.035888	0.0143429				0.455882	0.457627	0.574713	0.581081
			116	40	55	61				0.0169852	0.00640305	0.0160028	0.0176216				0.560345	0.525	0.563636	0.491803
			86	79	54	131				0.0208862	0.01539	0.0129454	0.0381316				0.44186	0.506329	0.5	0.465649
			48	79	38	74				0.00599823	0.0136851	0.0106538	0.0216466				0.583333	0.518987	0.526316	0.5
			106	28		50				0.0190532	0.0109493		0.00733681				0.490566	0.535714		0.48
			90	64						0.0290934	0.0137936						0.411111	0.546875

## Sheet: Figure 3
		figure 3b						figure 3d
									Diffusion coefficient [µm2/s]											Fraction
			Deff [µm2/s]						D1/slow			D2/medium			D3/fast					F1/slow			F2/medium			F3/fast
			Mean	SD	N				Mean	SD	N	Mean	SD	N	Mean	SD	N			Mean	SD	N	Mean	SD	N	Mean	SD	N
		unstressed	4.94035	0.838466	53			unstressed	0.175486	0.041099	53	1.12921	0.305934	53	8.1059	1.03979	53		unstressed	0.208206	0.06287	53	0.217584	0.035449	53	0.574211	0.070921	53
		20 min	4.833	0.808101	25			20 min	0.159726	0.026968	25	1.13222	0.302967	25	7.53263	1.02822	25		20 min	0.183185	0.042321	25	0.211625	0.030614	25	0.60519	0.057789	25
		40 min	4.06395	0.790167	22			40 min	0.134856	0.030131	22	1.04926	0.268898	22	6.8755	0.810546	22		40 min	0.182165	0.0383	22	0.275478	0.042733	22	0.542357	0.067407	22
		60 min	2.81899	0.691056	31			60 min	0.131089	0.02373	31	0.898543	0.185192	31	5.91012	0.777754	31		60 min	0.253531	0.059553	31	0.328679	0.040055	31	0.417791	0.079997	31
		80 min	2.29244	0.626947	32			80 min	0.140813	0.033042	32	0.855746	0.237215	32	5.44171	0.887213	31		80 min	0.288752	0.068637	32	0.357593	0.041882	32	0.353655	0.078088	32
		100 min	1.91011	0.569985	31			100 min	0.131883	0.027947	31	0.756452	0.176718	31	5.09367	0.787864	31		100 min	0.307012	0.074592	31	0.388103	0.045197	31	0.304885	0.083619	31
		120 min	1.81912	0.452082	32			120 min	0.129898	0.024867	32	0.708938	0.168542	32	5.10427	0.731039	32		120 min	0.317333	0.064653	32	0.390965	0.040337	32	0.291702	0.057202	32

## Sheet: Figure 4
		figure 4a						figure 4b						figure 4c												figure 4d												figure 4e
			Deff [µm2/s]						Deff [µm2/s]						D1/slow			D2/medium			D3/fast						D1/slow			D2/medium			D3/fast					F1/slow			F2/medium			F3/fast
			Mean D_eff [µm^2/s]	SD	N				Mean D_eff [µm^2/s]	SD	N				Mean	SD	N	Mean	SD	N	Mean	SD	N				Mean	SD	N	Mean	SD	N	Mean	SD	N				Mean	SD	N	Mean	SD	N	Mean	SD	N
		unstressed	4.94035	0.838466	53			unstressed	4.94035	0.838466	53			unstressed	0.175486	0.041099	53	1.12921	0.305934	53	8.1059	1.03979	53			unstressed	0.175486	0.041099	53	1.12921	0.305934	53	8.1059	1.03979	53			unstressed	0.208206	0.06287	53	0.217584	0.035449	53	0.574211	0.070921	53
		20 min	4.833	0.808101	25			20 min	4.833	0.808101	25			20 min	0.159726	0.026968	25	1.13222	0.302967	25	7.53263	1.02822	25			20 min	0.159726	0.026968	25	1.13222	0.302967	25	7.53263	1.02822	25			20 min	0.183185	0.042321	25	0.211625	0.030614	25	0.60519	0.057789	25
		40 min	4.06395	0.790167	22			40 min	4.06395	0.790167	22			40 min	0.134856	0.030131	22	1.04926	0.268898	22	6.8755	0.810546	22			40 min	0.134856	0.030131	22	1.04926	0.268898	22	6.8755	0.810546	22			40 min	0.182165	0.0383	22	0.275478	0.042733	22	0.542357	0.067407	22
		60 min	2.81899	0.691056	31			60 min	2.81899	0.691056	31			60 min	0.131089	0.02373	31	0.898543	0.185192	31	5.91012	0.777754	31			60 min	0.131089	0.02373	31	0.898543	0.185192	31	5.91012	0.777754	31			60 min	0.253531	0.059553	31	0.328679	0.040055	31	0.417791	0.079997	31
		20 min	1.19205	0.260581	5			80 min	2.29244	0.626947	32			20 min	0.161274	0.032867	5	0.657698	0.112294	5	4.54814	0.571742	5			80 min	0.140813	0.033042	32	0.855746	0.237215	32	5.44171	0.887213	31			20 min	0.392352	0.073708	5	0.422326	0.078928	5	0.185322	0.035982	5
		40 min	1.80689	0.611042	11			100 min	1.91011	0.569985	31			40 min	0.176042	0.027203	11	0.751989	0.138198	11	5.72812	0.843117	11			100 min	0.131883	0.027947	31	0.756452	0.176718	31	5.09367	0.787864	31			40 min	0.375922	0.094087	11	0.37721	0.069064	11	0.246868	0.077849	11
		60 min	2.00818	0.515147	10			120 min	1.81912	0.452082	32			60 min	0.167722	0.033405	10	0.754439	0.135742	10	5.76875	0.872947	10			120 min	0.129898	0.024867	32	0.708938	0.168542	32	5.10427	0.731039	32			60 min	0.304345	0.053078	10	0.41041	0.058098	10	0.285246	0.085565	10
		80 min	2.43759	1.06531	11			20 min	0.668587	0.122422	5			80 min	0.196935	0.036113	11	0.929221	0.169192	11	6.34712	1.08372	11			20 min	0.159057	0.031605	5	0.490331	0.0768	5	3.6388	0.286649	5			80 min	0.30128	0.075626	11	0.394214	0.087729	11	0.304506	0.124264	11
		100 min	2.88924	1.00727	16			40 min	0.769058	0.174607	15			100 min	0.191027	0.034354	16	0.872928	0.169418	16	6.88723	0.951275	16			40 min	0.182612	0.033506	15	0.591009	0.117047	15	4.52276	0.614191	15			100 min	0.276077	0.092259	16	0.363753	0.088979	16	0.360169	0.115868	16
		120 min	3.02141	0.910829	12			60 min	1.03712	0.449634	11			120 min	0.177985	0.03982	12	0.822694	0.182167	12	7.18321	0.947111	12			60 min	0.160233	0.010417	11	0.59061	0.08418	11	4.74335	0.77794	11			120 min	0.287782	0.07847	12	0.343508	0.06579	12	0.36871	0.091992	12
		140 min	2.91589	1.32326	10			80 min	1.25248	0.41179	14			140 min	0.189588	0.046462	10	0.854445	0.228944	10	6.97429	1.62884	10			80 min	0.154042	0.035877	14	0.583481	0.148499	14	4.95489	0.75488	14			140 min	0.348698	0.098853	10	0.290596	0.080687	10	0.360706	0.154994	10
		160 min	3.21128	1.17731	19			100 min	1.32954	0.444737	12			160 min	0.164162	0.034352	19	0.760132	0.190661	19	6.75157	1.10466	19			100 min	0.169368	0.018434	12	0.6476	0.139809	12	5.07218	0.74671	12			160 min	0.295455	0.099994	19	0.276573	0.066478	19	0.427971	0.136771	19
		180 min	3.36605	1.09447	17			120 min	1.68735	0.249999	7			180 min	0.178197	0.031832	17	0.86773	0.210308	17	7.01084	0.956314	17			120 min	0.154549	0.018337	7	0.600953	0.078452	7	5.78812	0.310782	7			180 min	0.294922	0.081729	17	0.272344	0.060656	17	0.432734	0.121382	17
		200 min	3.66691	1.08666	18			140 min	1.79443	0.866448	15			200 min	0.180928	0.029463	18	0.934455	0.189988	18	6.84635	0.865304	18			140 min	0.150402	0.02996	15	0.587162	0.168448	15	5.78402	1.18769	15			200 min	0.268527	0.083063	18	0.245678	0.045003	18	0.485795	0.11153	18
		220 min	4.60117	1.52048	15			160 min	2.59455	1.50564	20			220 min	0.175763	0.041814	15	0.960301	0.228537	15	7.56782	1.09103	15			160 min	0.157585	0.033203	20	0.763517	0.330476	20	6.75075	1.60153	20			220 min	0.203501	0.092113	15	0.228427	0.062414	15	0.568072	0.143302	15
		240 min	4.06745	1.47047	8			180 min	2.61766	1.04341	18			240 min	0.184758	0.048523	8	1.12691	0.373628	8	7.06232	1.41897	8			180 min	0.15612	0.035615	18	0.659537	0.168393	18	6.74173	1.04373	18			240 min	0.213976	0.099454	15	0.27107	0.046603	15	0.514954	0.130629	15
								200 min	3.47359	1.16989	20															200 min	0.186617	0.050451	20	1.00667	0.667222	20	7.55181	1.31012	20
								220 min	3.32279	1.06285	17															220 min	0.180725	0.041033	17	0.842026	0.282259	17	7.58862	1.04786	17
								240 min	3.28196	1.06437	18															240 min	0.158741	0.038305	18	0.784062	0.205351	18	7.05034	0.658348	18
[truncated: 10 more columns]

## Sheet: Figure 5
		figure 5a						figure 5b						figure 5c
			Deff [µm2/s]						Deff [µm2/s]						Deff [µm2/s]
			Mean	SD	N				Mean	SD	N				Mean	SD	N
		unstressed	5.40013	1.06695	47			unstressed	4.2027	1.15463	48			unstressed
		20 min	5.21467	0.856436	24			20 min	3.86664	0.893382	23			20 min
		40 min	4.67114	0.934069	22			40 min	2.73422	0.913596	20			40 min	2.05339	0.595173	18
		60 min	3.48369	1.41891	31			60 min	2.00172	0.50755	31			60 min	1.76072	0.636143	26
		80 min	2.65823	0.811661	30			80 min	1.68185	0.5591	29			80 min	1.46985	0.530048	26
		100 min	2.24816	0.783211	30			100 min	1.4901	0.47139	27			100 min	1.27139	0.373454	23
		120 min	2.2269	0.587909	31			120 min	1.2552	0.498164	24			120 min	1.44825	0.485965	29

## Sheet: Figure 7
		figure 7a						figure 7b									figure 7c									figure 7d
																											#cluster/µm2
		Unstressed	0-40 min	40-80 min	80-120 min				Cytoplasm		Stress Granules		Patches					Deff [µm2/s]									Stress Granules				Cytoplasm
		0.745512	1.28114	6.39228	27.4104				Mean	SD	Mean	SD	Mean	SD				Cytoplasm		Stress Granules		Patches					unstressed	0-40 min	40-80 min	80-120 min	unstressed	0-40 min	40-80 min	80-120 min
		3.63154	1.42393	5.41395	7.2691			Unstressed	1.02498	0.009582			2.80769	0.706362			Unstressed	5.6445	0.537707			0.3425	0.048656					0	1.41221	0.397392	0.108539	0.074357	0.224682	0.211743
		4.7717	6.31646	7.17429	19.1016			0-40 min	1.00941	0.008393	1.31116	0.040683	2.625	0.265767			0-40 min	4.29396	1.00535	2.59217	0.719105	0.374101	0.093358					0.885802	0.986193	0.524305	0.138671	0.101658	0.126915	0.129957
		4.31346	4.76404	11.0374	6.98665			40-80 min	0.958953	0.006456	1.25453	0.019777	2.28276	0.126607			40-80 min	3.91097	1.03374	2.28049	0.597587	0.41793	0.111417					0.146646	1.45903	0.369822	0.129152	0.0489097	0.051426	0.0712851
		1.66261	5.03635	3.90124	17.3664			80-120 min	0.939379	0.006086	1.37922	0.021257	1.75032	0.057228			80-120 min	3.1534	0.846675	2.01954	0.624061	0.497353	0.15586					0.278081	0.165747	0.88713	0.131215	0.144606	0.212885	0.322048
		3.98739	11.1644	17.6632	33.5333																							0	1.47929	1.97474	0.152996	0.247194	0.182684	0.475081
		2.12161	48.5801	49.2521	46.6921																							0.850625	0.768462	0.857559	0.102172	0.0961058	0.0638698	0.0893632
		4.86984	5.96185	7.91151	4.47067																							0	1.07454	0.711075	0.00970037	0.174405	0.141517	0.115227
		6.18821	13.0658	8.44871	6.92133																							0.845309	3.51412	0.54536	0.132418	0.144463	0.143074	0.0988765
		0.661344	4.60502	1.71954	5.56862																							0	0	0.991703	0.286485	0.0713401	0.151499	0.00949214
		5.26286	6.17052	19.7858	0.582477																							0.54369	1.94005	0.949023	0.142044	0.18916	0.223772	0.0699886
			6.30491	3.66796	3.10157																							0.757396	0.424931	0.833403	0.0349831	0.209815	0.0449018	0.0510807
			0.354951	3.29115	1.34214																							0	0.682245	1.69392		0.140196	0.0826927	0.0466417
			1.07042	3.24316	9.32738																							0	1.53503	0.509368		0.373488	0.0557665	0.0773968
			5.81923	0.531796	6.04969																							0	2.72356	0.647392		0.0832872	0.224491	0.030386
			5.31468	23.6656	10.13																							0	0.740159	1.40627		0.0386768	0.0329753	0.108273
			4.07919	3.28219	4.49347																							0	0	1.43543		0.0180465	0.16314	0.12705
				13.4634	18.2021																							0.625493	0.100546	0.818212		0.109367	0.102478	0.174459
				2.98498	8.42778																								0.486009	0.89946			0.231816	0.101985
				14.8938	12.5972																								0.791593	0.345024			0.0525305	0.135974
				10.4888	7.60995																								3.01612	1.89653			0.232274	0.0918133
				23.7813	8.04298																								0.756791	0.900739			0.0701743	0.124475
				12.6532	10.6384																								0.469084	0.574482			0.0474746	0.0460699
				3.6556	20.6044																								0.433139	0.442239			0.184205	0.105251
					2.88485																								0.685764	0.493658			0.136354	0.0925588
					40.0433																									1.47929				0.133986
					35.6253																									0.728266				0.10132
					26.8131																									0.133721				0.150804
					36.0978																									0.235509				0.0422331
					36.3212																									0.482377				0.138273
					31.7764																									0.699664				0.05353
					28.8692																									0.824117				0.101755
					36.7364																									1.76632				0.153984
					50.279																									0.497763				0.0959367
					33.3687																									1.06729				0.263719
																														1.77663				0.0818293

## Sheet: Figure 8
		figure 8b
			Deff [µm2/s]
			Mean	SD	N
		vesicles	0.522129	0.170286	9
		40 min	2.05339	0.595173	18
		60 min	1.76072	0.636143	26
		80 min	1.46985	0.530048	26
		100 min	1.27139	0.373454	23
		120 min	1.44825	0.485965	29

## Sheet: Table 1
			whole cell
			TDP-43Halo		HaloTDP-43
			Deff [µm2/s]	STD [µm2/s]	Deff [µm2/s]	STD [µm2/s]
		unstressed	4940	0.838	2683	0.741
		60 min stress	2819	0.691	1881	0.520
		120 min stress	1819	0.452	1036	0.263

## Sheet: Table 2
		Name	Sequence	Purpose
		Restriction-site-Insert	TTCTTAGAATTCTCTAGAAAATTCTCGAGGCAACTAGTGGCGCGCCAATGTA	Add. XbaI and XhoI site
		TDP-43-XbaI-F	TTC GGC TCT AGA ATG TCT GAA TAT ATT CGG GTA AC	cloning
		HaloTag-AscI-R	TTA TTA GGC GCG CCA CTA GCC GGA AAT CTC GAG CGT AGA	cloning
		TDP-43-AscI-R	TTA AAT GGC GCG CCA CTA CAT TCC CCA GCC AGA AGA C	cloning
		HaloTag-XbaI-F	GGC CGG TCT AGA ATG GCA GAA ATC GGT ACT GG	cloning
		Q5_M337V_F	TTGGGGTATGGTGGGCATGTTAG	Site-directed mutagenesis
		Q5_M337V_R	CTGCTCTGTAGTGCTGCC	Site-directed mutagenesis
		Q5_A382T_F	TTCTGGTGCAACAATTGGTTG	Site-directed mutagenesis
		Q5_A382T_R	TTAGAGCCACTATAAGAGTTATTTC	Site-directed mutagenesis

## Sheet: Figure S 1
		figure S1g
		norm. Expression level
		Halo-TDP-43	naive H4
		1.34	1.63
		1.09	1.09
		1.77	0.28

[truncated: 15 more sheets: Figure S 4, Figure S 5, Figure S 6, Figure S 7, Figure S 8, Figure S 9, Figure S 12, Figure S 13, Figure S 14, Figure S 15, Figure S 18, Figure S 20, Figure S 21, Supp. Table 1, Supp. Table 2]
